# Supplementary material for: Genomic Surveillance of SARS-CoV-2 in México: Three Years since Wuhan, China’s First Reported Case
Source: Viruses. 2023 Nov 8;15(11):2223. doi: 10.3390/v15112223 (PMC10674944; doi:10.3390/v15112223)
Supplement: Supplementary file 1 [file viruses-15-02223-s001.zip]

Archive with 1 entries (1 files):
- viruses-2701866-Table S1.pdf
